# Supplementary material for: TGM2, HMGA2, FXYD3, and LGALS4 genes as biomarkers in acquired oxaliplatin resistance of human colorectal cancer: A systems biology approach
Source: PLoS One. 2023 Aug 3;18(8):e0289535. doi: 10.1371/journal.pone.0289535 (PMC10399784; doi:10.1371/journal.pone.0289535)
Supplement: S1 Table — (XLSX) [file pone.0289535.s004.xlsx]

## Sheet: Sheet1
TGM2, HMGA2, FXYD3, and LGALS4 genes as biomarkers in acquired oxaliplatin resistance of human colorectal cancer: A systems biology approach
Tayebeh Cheraghi-shavi 1, Razieh Jalala2 *, Zarrin Minuchehrc3
1Department of Chemistry, Faculty of Science, Ferdowsi University of Mashhad, Mashhad, Iran.
2Novel Diagnostics and Therapeutics Research Group, Institute of Biotechnology, Ferdowsi University of Mashhad, Mashhad, Iran
3Systems Biotechnology Department, National Institute of Genetic Engineering and Biotechnology, Tehran, Iran
Email: Razieh Jalal. razieh@um.ac.ir

## Sheet: Hubs of GSE42387
PPI network hub genes of two GSE-S1 Table
Up-regulated hubs				down-regulated hubs
Degree	Gene symbol			Degree	Gene symbol
88	KRTAP3-1			212	CFTR
79	MAGEA6			169	DAPK1
78	TGM2			102	AGR2
76	HTR7			96	MUC1
73	COL8A1			90	PDZK1IP1
62	TUBB2B			87	EEF1A2
55	KRT6A			87	KRT18
53	KRT6B			84	GOPC
51	MID1			75	PTK6
49	SCHIP1			68	CASK
48	OXCT1			65	ID2
47	ECI2			64	GPR35
43	CD83			60	FCGRT
41	AKAP12			57	FXYD3
41	MSN			55	S100A4
40	TRIB2			52	ALDH2
38	CALD1			50	FOXA3
37	MAGEA4			47	FBP1
36	CYFIP2			46	ZG16B
32	WFDC2			43	TMEM139
31	CLIP4			42	PPIG
27	PYGL			41	TRMT1L
27	SQOR			39	QPRT
26	ASB9			37	NGEF
24	HIPK2			37	FCHO1
24	MAGEA12			37	PAG1
23	USP18			36	FTSJ1
21	HMGA2			32	AZGP1
21	VSNL1			31	CEACAM6
20	WNT11			31	FA2H
19	NFE2			30	CPT1A
17	SPRR1B			30	SELENBP1
15	LAPTM5			29	IL4R
15	KCTD12			28	SEMA4G
13	MPG			26	PLS3
13	AKT3			26	S100A2
13	BACE2			26	CDA
12	CAMK1D			26	GRB10
11	DKK1			25	VSIG2
11	DHRS9			24	IQGAP2
11	DSE			24	ASS1
10	MAGEA2B			23	COL4A2
10	RAI14			22	TM4SF4
				22	CLDN2
				19	PHLDB3
				19	MGLL
				18	TFF1
				18	LIMCH1
				18	SLPI
				18	CTH
				16	LGALS4
				16	PDZK1
				16	SULF2
				16	ALDH3A1
				16	SERF1B
				16	USH1C
				15	CASP10
				14	IL20RB
				14	PKDCC
				14	SERPINB1
				14	SERF2
				13	DPYS
				13	SLC25A16
				13	TFF2
				12	HTT
				12	TMPRSS4
				11	UBQLN2
				11	ETHE1
				11	CDHR5
				11	EPB41L1
				10	FGF9
				10	AKR1C3
				10	KCNE3
				10	LOXL1
				10	CA12
				10	RAB40B

## Sheet: Hubs of GSE76092
Up-regulated hubs			down-regulated hubs
Degree	Gene symbol		Degree	Gene symbol
259	MID2		280	TRIM54
244	DBN1		120	ANG
164	MKRN3		90	PDZK1IP1
145	PDLIM7		88	AHNAK
120	CAV1		72	H1-0
99	ADRB2		57	FXYD3
88	HOMER3		51	ALDH2
79	MAGEA6		47	LGALS9C
78	TGM2		45	GJB1
72	P4HA2		39	QPRT
69	KIFAP3		37	NDRG1
59	MAGEA1		37	MVP
54	TNNT1		35	DHRS2
51	ARID3A		33	ASNS
49	SCHIP1		31	CEACAM6
47	ECI2		31	MRC2
46	TAP1		31	CCNL2
44	SERTAD1		30	GALNT12
43	CD83		30	ELF3
42	EPHB6		27	IDH1
42	ELL2		26	GRB10
41	CLEC3A		23	RHOBTB1
41	AKAP12		23	ANXA4
40	TM4SF18		22	TM4SF4
39	BIRC3		22	ARHGEF40
38	TRPC4AP		22	CLDN2
38	CALD1		21	SMPD3
37	MAGEA4		20	LGR4
36	JAK2		19	THEM6
35	CST6		19	ZC4H2
34	IGFBP6		18	ALDH3A2
34	PACSIN3		17	SPRYD4
32	WFDC2		16	ALDH3A1
32	PHACTR3		16	KLK11
31	IL27RA		16	LGALS4
31	NFKB2		15	USH1C
30	SUCLA2		13	DPP4
30	KRT17		12	TMEM106A
29	BATF		11	PPFIBP2
28	RASD1		11	GPT2
25	RELB		10	CA12
24	NMU		10	MAOA
24	IL23A		10	KCNE3
24	MAGEA12
23	SGPP1
23	ANGPTL4
23	LOXL4
23	HERC5
22	COL6A1
22	GPSM1
21	VSNL1
21	HMGA2
20	ENO2
20	NMUR2
20	APOBEC3C
18	CCN3
18	TOX2
18	KRT80
18	CCDC102A
17	TAP2
17	SPP1
16	ZIMP7
15	SLC12A4
15	RNF24
15	SLC35G2
15	SGK1
13	CEB1
13	DRIL2
12	APOBEC3B
12	PAGE1
12	CNN3
11	TNNI3
11	PLXNA1
11	NFKBIE
10	MAGEA2B
10	NLGN2
10	ZNF185
10	ERP27
