# Supplementary material for: TGM2, HMGA2, FXYD3, and LGALS4 genes as biomarkers in acquired oxaliplatin resistance of human colorectal cancer: A systems biology approach
Source: PLoS One. 2023 Aug 3;18(8):e0289535. doi: 10.1371/journal.pone.0289535 (PMC10399784; doi:10.1371/journal.pone.0289535)
Supplement: S2 Table — (XLSX) [file pone.0289535.s005.xlsx]

## Sheet: Sheet1
TGM2, HMGA2, FXYD3, and LGALS4 genes as biomarkers in acquired oxaliplatin resistance of human colorectal cancer: A systems biology approach
Tayebeh Cheraghi-shavi 1, Razieh Jalala2 *, Zarrin Minuchehrc3
1Department of Chemistry, Faculty of Science, Ferdowsi University of Mashhad, Mashhad, Iran.
2Novel Diagnostics and Therapeutics Research Group, Institute of Biotechnology, Ferdowsi University of Mashhad, Mashhad, Iran
3Systems Biotechnology Department, National Institute of Genetic Engineering and Biotechnology, Tehran, Iran
Email: Razieh Jalal. razieh@um.ac.ir

## Sheet: KEGG_PATHWAY
Result of functional enrichment analysis- S2 Table
Pathway- GSE42387-down														Pathway-GSE42387-up
Category	Term	Count	%	PValue	Genes	List Total	Pop Hits	Pop Total	Fold Enrichment	Bonferroni	Benjamini	FDR		Category	Term	Count	%	PValue	Genes	List Total	Pop Hits	Pop Total	Fold Enrichment	Bonferroni	Benjamini	FDR
KEGG_PATHWAY	hsa01100:Metabolic pathways	32	19.3939	1.16378e-06	3081, 8991, 5144, 26873, 9060, 8395, 80201, 231, 771, 2203, 216, 217, 218, 978, 11145, 11343, 9615, 54979, 8644, 130367, 9514, 23474, 23475, 1491, 3294, 4837, 1644, 51196, 445, 57016, 768, 1807	72	1541	8205	2.36643	0.000214112	0.000214135	0.000212971		KEGG_PATHWAY	hsa04610:Complement and coagulation cascades	3	3.26087	0.0743796	725, 5327, 1604	44	86	8205	6.50502	0.999997	1	1
KEGG_PATHWAY	hsa00051:Fructose and mannose metabolism	4	2.42424	0.0028127	231, 80201, 2203, 57016	72	33	8205	13.8131	0.404447	0.190547	0.189512		KEGG_PATHWAY	hsa05205:Proteoglycans in cancer	4	4.34783	0.0916482	8321, 10000, 4478, 7042	44	205	8205	3.63858	1	1	1
KEGG_PATHWAY	hsa00920:Sulfur metabolism	3	1.81818	0.00317665	8991, 23474, 9060	72	10	8205	34.1875	0.443135	0.190547	0.189512		KEGG_PATHWAY	hsa05146:Amoebiasis	3	3.26087	0.0995411	6317, 6318, 7042	44	102	8205	5.48463	1	1	1
KEGG_PATHWAY	hsa04014:Ras signaling pathway	8	4.84848	0.00414234	91860, 51196, 9965, 2254, 2263, 11145, 2261, 54979	72	236	8205	3.86299	0.534095	0.190547	0.189512
KEGG_PATHWAY	hsa00590:Arachidonic acid metabolism	4	2.42424	0.0156206	3248, 8644, 11145, 54979	72	61	8205	7.47268	0.944804	0.482691	0.480068		Pathway-GSE76092-up
KEGG_PATHWAY	hsa00561:Glycerolipid metabolism	4	2.42424	0.0163148	231, 57016, 217, 11343	72	62	8205	7.35215	0.951524	0.482691	0.480068		Category	Term	Count	%	PValue	Genes	List Total	Pop Hits	Pop Total	Fold Enrichment	Bonferroni	Benjamini	FDR
KEGG_PATHWAY	hsa00010:Glycolysis / Gluconeogenesis	4	2.42424	0.0200438	80201, 2203, 217, 218	72	67	8205	6.80348	0.9759	0.482691	0.480068		KEGG_PATHWAY	hsa04064:NF-kappa B signaling pathway	9	4.30622	2.1251e-05	330, 4791, 5971, 3576, 3553, 5743, 5328, 4616, 9020	94	104	8205	7.5537	0.00443165	0.00444145	0.00439895
KEGG_PATHWAY	hsa00790:Folate biosynthesis	3	1.81818	0.0209866	231, 8644, 57016	72	26	8205	13.149	0.979811	0.482691	0.480068		KEGG_PATHWAY	hsa04625:C-type lectin receptor signaling pathway	7	3.34928	0.00112161	4791, 51561, 5971, 3553, 22808, 5743, 9020	94	104	8205	5.8751	0.209071	0.117208	0.116086
KEGG_PATHWAY	hsa00052:Galactose metabolism	3	1.81818	0.0292079	231, 80201, 57016	72	31	8205	11.0282	0.995722	0.537425	0.534504		KEGG_PATHWAY	hsa03250:Viral life cycle - HIV-1	5	2.39234	0.0055329	27350, 22936, 60489, 200316, 9582	94	63	8205	6.92756	0.686384	0.309779	0.306815
KEGG_PATHWAY	hsa00410:beta-Alanine metabolism	3	1.81818	0.0292079	217, 218, 1807	72	31	8205	11.0282	0.995722	0.537425	0.534504		KEGG_PATHWAY	hsa04010:MAPK signaling pathway	10	4.78469	0.00592879	4791, 5155, 5971, 3553, 22808, 5778, 1847, 59285, 4616, 9020	94	294	8205	2.96895	0.711426	0.309779	0.306815
KEGG_PATHWAY	hsa04015:Rap1 signaling pathway	6	3.63636	0.0349002	91860, 51196, 9965, 2254, 2263, 2261	72	210	8205	3.25595	0.99855	0.583785	0.580612		KEGG_PATHWAY	hsa04668:TNF signaling pathway	6	2.87081	0.00869207	330, 1437, 3553, 5743, 9021, 9020	94	112	8205	4.6761	0.838715	0.363329	0.359852
KEGG_PATHWAY	hsa00350:Tyrosine metabolism	3	1.81818	0.038496	3081, 1644, 218	72	36	8205	9.49653	0.999271	0.590271	0.587063		KEGG_PATHWAY	hsa04630:JAK-STAT signaling pathway	7	3.34928	0.0112197	1437, 9466, 5155, 51561, 3575, 8835, 9021	94	166	8205	3.68079	0.905407	0.390819	0.387079
KEGG_PATHWAY	hsa04810:Regulation of actin cytoskeleton	6	3.63636	0.0477159	10788, 9965, 2254, 2263, 2261, 8395	72	229	8205	2.98581	0.999876	0.640687	0.637205		KEGG_PATHWAY	hsa04380:Osteoclast differentiation	6	2.87081	0.0148933	4791, 5971, 3553, 27035, 9021, 9020	94	128	8205	4.09159	0.956549	0.444672	0.440417
KEGG_PATHWAY	hsa05219:Bladder cancer	3	1.81818	0.0487479	1612, 2261, 7380	72	41	8205	8.33841	0.999899	0.640687	0.637205		KEGG_PATHWAY	hsa05418:Fluid shear stress and atherosclerosis	6	2.87081	0.020555	2953, 5155, 3553, 27035, 857, 653689	94	139	8205	3.76779	0.986973	0.48761	0.482944
														KEGG_PATHWAY	hsa05323:Rheumatoid arthritis	5	2.39234	0.0209976	1437, 51561, 3576, 3553, 155066	94	93	8205	4.69286	0.988148	0.48761	0.482944
														KEGG_PATHWAY	hsa04510:Focal adhesion	7	3.34928	0.0262852	330, 5155, 6696, 3918, 857, 8515, 1291	94	201	8205	3.03985	0.996178	0.54936	0.544103
Pathway- GSE76092-down														KEGG_PATHWAY	hsa05200:Pathways in cancer	12	5.74163	0.0370541	330, 2953, 4791, 5155, 80326, 51561, 3918, 3576, 3575, 5743, 653689, 4616	94	531	8205	1.97259	0.999626	0.704028	0.697291
Category	Term	Count	%	PValue	Genes	List Total	Pop Hits	Pop Total	Fold Enrichment	Bonferroni	Benjamini	FDR
KEGG_PATHWAY	hsa01100:Metabolic pathways	23	20.5357	1.06559e-05	3081, 130367, 23475, 3294, 231, 440, 3417, 771, 1645, 79695, 1644, 2875, 224, 55512, 126, 3158, 57016, 216, 217, 768, 1609, 218, 4128	48	1541	8205	2.55131	0.00126725	0.00126805	0.0011828
KEGG_PATHWAY	hsa00350:Tyrosine metabolism	5	4.46429	4.86775e-05	3081, 1644, 126, 218, 4128	48	36	8205	23.7413	0.00577602	0.00289631	0.0027016
KEGG_PATHWAY	hsa00340:Histidine metabolism	4	3.57143	0.000251361	224, 217, 218, 4128	48	22	8205	31.0795	0.0294727	0.00997065	0.00930035
KEGG_PATHWAY	hsa00561:Glycerolipid metabolism	5	4.46429	0.000413422	231, 224, 57016, 217, 1609	48	62	8205	13.7853	0.0480164	0.0122993	0.0114725
KEGG_PATHWAY	hsa00380:Tryptophan metabolism	4	3.57143	0.00172933	1644, 224, 217, 4128	48	42	8205	16.2798	0.186141	0.0411581	0.0383912
KEGG_PATHWAY	hsa00360:Phenylalanine metabolism	3	2.67857	0.00366192	1644, 218, 4128	48	16	8205	32.0508	0.35375	0.0726282	0.0677456
KEGG_PATHWAY	hsa00010:Glycolysis / Gluconeogenesis	4	3.57143	0.00653056	224, 126, 217, 218	48	67	8205	10.2052	0.54145	0.11102	0.103556
KEGG_PATHWAY	hsa00980:Metabolism of xenobiotics by cytochrome P450	4	3.57143	0.00992666	1645, 126, 218, 246181	48	78	8205	8.76603	0.694918	0.147659	0.137732
KEGG_PATHWAY	hsa00410:beta-Alanine metabolism	3	2.67857	0.0134369	224, 217, 218	48	31	8205	16.5423	0.800079	0.177666	0.165722
KEGG_PATHWAY	hsa04974:Protein digestion and absorption	4	3.57143	0.0208981	10008, 80781, 3784, 1803	48	103	8205	6.63835	0.918993	0.248687	0.231969
KEGG_PATHWAY	hsa00071:Fatty acid degradation	3	2.67857	0.0249855	224, 126, 217	48	43	8205	11.9259	0.95076	0.262205	0.244577
KEGG_PATHWAY	hsa00620:Pyruvate metabolism	3	2.67857	0.0294825	224, 126, 217	48	47	8205	10.9109	0.971595	0.262205	0.244577
KEGG_PATHWAY	hsa00280:Valine, leucine and isoleucine degradation	3	2.67857	0.0306538	224, 3158, 217	48	48	8205	10.6836	0.975397	0.262205	0.244577
KEGG_PATHWAY	hsa05030:Cocaine addiction	3	2.67857	0.0318433	1644, 4128, 84152	48	49	8205	10.4656	0.978742	0.262205	0.244577
KEGG_PATHWAY	hsa00330:Arginine and proline metabolism	3	2.67857	0.033051	224, 217, 4128	48	50	8205	10.2562	0.981676	0.262205	0.244577

## Sheet: GO-down-regulated DEGs
BP-GSE42387-down														BP-GSE76092-down
Category	Term	Count	%	PValue	Genes	List Total	Pop Hits	Fold Enrichment	Bonferroni	Benjamini	FDR			Category	Term	Count	%	PValue	Genes	List Total	Pop Hits	Fold Enrichment	Bonferroni	Benjamini	FDR
GOTERM_BP_DIRECT	GO:0071320~cellular response to cAMP	5	3.0303	0.000789932	1080, 5144, 2203, 445, 3784	142	57	11.9576	0.553028	0.373796	0.373063			GOTERM_BP_DIRECT	GO:0042572~retinol metabolic process	5	4.46429	0.00018683	231, 441282, 126, 57016, 216	101	55	17.423	0.133678	0.143486	0.143486
GOTERM_BP_DIRECT	GO:0032532~regulation of microvillus length	3	1.81818	0.0010802	53841, 10083, 7429	142	7	58.4215	0.667567	0.373796	0.373063			GOTERM_BP_DIRECT	GO:0001523~retinoid metabolic process	4	3.57143	0.00065219	231, 1645, 57016, 216	101	33	23.2307	0.394103	0.16984	0.16984
GOTERM_BP_DIRECT	GO:0001523~retinoid metabolic process	4	2.42424	0.00175895	231, 8644, 57016, 216	142	33	16.5233	0.833699	0.373796	0.373063			GOTERM_BP_DIRECT	GO:0044597~daunorubicin metabolic process	3	2.67857	0.000929002	231, 1645, 57016	101	9	63.8845	0.510223	0.16984	0.16984
GOTERM_BP_DIRECT	GO:0044597~daunorubicin metabolic process	3	1.81818	0.00183413	231, 8644, 57016	142	9	45.439	0.845984	0.373796	0.373063			GOTERM_BP_DIRECT	GO:0044598~doxorubicin metabolic process	3	2.67857	0.00115734	231, 1645, 57016	101	10	57.496	0.589079	0.16984	0.16984
GOTERM_BP_DIRECT	GO:0070293~renal absorption	3	1.81818	0.00183413	2348, 8644, 3784	142	9	45.439	0.845984	0.373796	0.373063			GOTERM_BP_DIRECT	GO:0006081~cellular aldehyde metabolic process	3	2.67857	0.00115734	224, 216, 218	101	10	57.496	0.589079	0.16984	0.16984
GOTERM_BP_DIRECT	GO:0044598~doxorubicin metabolic process	3	1.81818	0.00228173	231, 8644, 57016	142	10	40.8951	0.902484	0.387514	0.386754			GOTERM_BP_DIRECT	GO:0032870~cellular response to hormone stimulus	4	3.57143	0.00132687	3485, 150, 10267, 3490	101	42	18.2527	0.639302	0.16984	0.16984
GOTERM_BP_DIRECT	GO:0030644~cellular chloride ion homeostasis	3	1.81818	0.00277549	10008, 65266, 3784	142	11	37.1773	0.941114	0.390927	0.39016			GOTERM_BP_DIRECT	GO:0006814~sodium ion transport	4	3.57143	0.011023	10008, 151258, 6523, 5349	101	89	8.61364	0.999799	1	1
GOTERM_BP_DIRECT	GO:0051179~localization	4	2.42424	0.0030691	4582, 8573, 11145, 54979	142	40	13.6317	0.956379	0.390927	0.39016			GOTERM_BP_DIRECT	GO:0001890~placenta development	3	2.67857	0.0164601	430, 283, 3294	101	38	15.1305	0.999997	1	1
GOTERM_BP_DIRECT	GO:0030277~maintenance of gastrointestinal epithelium	3	1.81818	0.00519851	7033, 7032, 7031	142	15	27.2634	0.995064	0.588587	0.587432			GOTERM_BP_DIRECT	GO:0043066~negative regulation of apoptotic process	8	7.14286	0.0182123	231, 440, 3549, 307, 30061, 55679, 10202, 3309	101	520	2.94851	0.999999	1	1
GOTERM_BP_DIRECT	GO:0030855~epithelial cell differentiation	5	3.0303	0.00616561	1374, 2263, 11005, 7380, 7429	142	100	6.81585	0.998168	0.592091	0.590929			GOTERM_BP_DIRECT	GO:0032526~response to retinoic acid	3	2.67857	0.0255467	3485, 3294, 3490	101	48	11.9783	1	1	1
GOTERM_BP_DIRECT	GO:0042572~retinol metabolic process	4	2.42424	0.00752853	231, 8644, 57016, 216	142	55	9.91396	0.999547	0.592091	0.590929			GOTERM_BP_DIRECT	GO:0022900~electron transport chain	3	2.67857	0.0328603	231, 217, 10202	101	55	10.4538	1	1	1
GOTERM_BP_DIRECT	GO:0045471~response to ethanol	5	3.0303	0.00780463	3248, 9965, 1374, 2263, 6690	142	107	6.36995	0.999659	0.592091	0.590929			GOTERM_BP_DIRECT	GO:0042472~inner ear morphogenesis	3	2.67857	0.0339648	3638, 10083, 3784	101	56	10.2671	1	1	1
GOTERM_BP_DIRECT	GO:0042472~inner ear morphogenesis	4	2.42424	0.00791287	10083, 3784, 2254, 2263	142	56	9.73692	0.999695	0.592091	0.590929			GOTERM_BP_DIRECT	GO:0009887~animal organ morphogenesis	4	3.57143	0.0347449	80781, 9965, 1045, 9480	101	138	5.55517	1	1	1
GOTERM_BP_DIRECT	GO:0060348~bone development	4	2.42424	0.00830859	5358, 2263, 9060, 55959	142	57	9.5661	0.999797	0.592091	0.590929			GOTERM_BP_DIRECT	GO:1903817~negative regulation of voltage-gated potassium channel activity	2	1.78571	0.0405963	10008, 3784	101	8	47.9134	1	1	1
GOTERM_BP_DIRECT	GO:0008543~fibroblast growth factor receptor signaling pathway	4	2.42424	0.00871576	9965, 2254, 2263, 2261	142	58	9.40117	0.999866	0.592091	0.590929			GOTERM_BP_DIRECT	GO:0010038~response to metal ion	2	1.78571	0.0455547	3158, 10397	101	9	42.5897	1	1	1
GOTERM_BP_DIRECT	GO:0006693~prostaglandin metabolic process	3	1.81818	0.0101045	231, 3248, 8644	142	21	19.4738	0.999968	0.643529	0.642266			GOTERM_BP_DIRECT	GO:0071875~adrenergic receptor signaling pathway	2	1.78571	0.0455547	3784, 150	101	9	42.5897	1	1	1
GOTERM_BP_DIRECT	GO:0001822~kidney development	5	3.0303	0.0109184	1028, 3248, 445, 7380, 55959	142	118	5.77614	0.999986	0.65446	0.653176			GOTERM_BP_DIRECT	GO:0071466~cellular response to xenobiotic stimulus	3	2.67857	0.0470241	1644, 3784, 3309	101	67	8.5815	1	1	1
GOTERM_BP_DIRECT	GO:0071466~cellular response to xenobiotic stimulus	4	2.42424	0.0129062	65266, 1644, 2203, 3784	142	67	8.13832	0.999998	0.730636	0.729202
GOTERM_BP_DIRECT	GO:0016488~farnesol catabolic process	2	1.21212	0.0145157	8644, 57016	142	2	136.317	1	0.778499	0.776971			CC-GSE76092-down
GOTERM_BP_DIRECT	GO:0060327~cytoplasmic actin-based contraction involved in cell motility	2	1.21212	0.0216949	22998, 7429	142	3	90.8779	1	1	0.999018			Category	Term	Count	%	PValue	Genes	List Total	Pop Hits	Fold Enrichment	Bonferroni	Benjamini	FDR
GOTERM_BP_DIRECT	GO:0071475~cellular hyperosmotic salinity response	2	1.21212	0.0216949	231, 2203	142	3	90.8779	1	1	0.999018			GOTERM_CC_DIRECT	GO:0070062~extracellular exosome	36	32.1429	4.65767e-10	3081, 9961, 7103, 3485, 6690, 3417, 231, 57447, 80781, 5918, 259, 119467, 216, 217, 415, 6523, 113220, 10397, 10158, 10974, 8000, 23475, 3490, 1645, 1644, 79026, 2875, 942, 11012, 307, 726, 8537, 5349, 1803, 246181, 3309	106	2219	3.15088	7.31254e-08	7.31254e-08	7.31254e-08
GOTERM_BP_DIRECT	GO:0030154~cell differentiation	11	6.66667	0.0286415	312, 53841, 9965, 25791, 3398, 5753, 2254, 11005, 91461, 7031, 3171	142	686	2.18584	1	1	0.999018			GOTERM_CC_DIRECT	GO:0016324~apical plasma membrane	8	7.14286	0.00324939	771, 4680, 9429, 3784, 6523, 3485, 79849, 1803	106	378	4.11041	0.400096	0.255077	0.255077
GOTERM_BP_DIRECT	GO:0015840~urea transport	2	1.21212	0.0288221	6563, 7380	142	4	68.1585	1	1	0.999018			GOTERM_CC_DIRECT	GO:0009986~cell surface	10	8.92857	0.00529287	4680, 7103, 259, 942, 3784, 307, 726, 1803, 10267, 3309	106	637	3.04893	0.565338	0.276994	0.276994
GOTERM_BP_DIRECT	GO:0051017~actin filament bundle assembly	3	1.81818	0.0297116	10083, 80115, 5358	142	37	11.0527	1	1	0.999018			GOTERM_CC_DIRECT	GO:1990794~basolateral part of cell	2	1.78571	0.0101748	10008, 3784	106	2	194.217	0.799238	0.399363	0.399363
GOTERM_BP_DIRECT	GO:0051649~establishment of localization in cell	4	2.42424	0.0357589	1080, 8573, 6563, 30061	142	99	5.50775	1	1	0.999018			GOTERM_CC_DIRECT	GO:0005789~endoplasmic reticulum membrane	12	10.7143	0.0257367	3638, 3549, 196446, 224, 10826, 130367, 57476, 80235, 5349, 2705, 3294, 3309	106	1108	2.10343	0.98332	0.707057	0.707057
GOTERM_BP_DIRECT	GO:0032286~central nervous system myelin maintenance	2	1.21212	0.0358978	745, 79152	142	5	54.5268	1	1	0.999018			GOTERM_CC_DIRECT	GO:0045121~membrane raft	5	4.46429	0.0350063	10008, 79026, 9429, 3784, 1803	106	241	4.0294	0.996282	0.707057	0.707057
GOTERM_BP_DIRECT	GO:0042997~negative regulation of Golgi to plasma membrane protein transport	2	1.21212	0.0358978	312, 91461	142	5	54.5268	1	1	0.999018			GOTERM_CC_DIRECT	GO:0016323~basolateral plasma membrane	5	4.46429	0.0368404	771, 3784, 768, 30061, 150	106	245	3.96361	0.997242	0.707057	0.707057
GOTERM_BP_DIRECT	GO:0009410~response to xenobiotic stimulus	6	3.63636	0.0373804	4837, 445, 1001, 1374, 768, 3485	142	252	3.24564	1	1	0.999018			GOTERM_CC_DIRECT	GO:0043025~neuronal cell body	6	5.35714	0.0399028	1644, 3784, 55906, 150, 283, 84152	106	367	3.17521	0.998327	0.707057	0.707057
GOTERM_BP_DIRECT	GO:0001895~retina homeostasis	3	1.81818	0.0375194	563, 1001, 124220	142	42	9.73692	1	1	0.999018			GOTERM_CC_DIRECT	GO:0016021~integral component of membrane	37	33.0357	0.0405319	7104, 30061, 399948, 55366, 3638, 771, 79695, 57447, 5918, 119467, 415, 218, 6523, 4128, 10158, 2705, 130367, 3294, 9075, 10008, 196446, 10826, 224, 57476, 55512, 151258, 80235, 942, 3784, 9429, 55638, 9902, 768, 9625, 5349, 1803, 10267	106	5395	1.33198	0.998491	0.707057	0.707057
GOTERM_BP_DIRECT	GO:0006682~galactosylceramide biosynthetic process	2	1.21212	0.0429224	9514, 79152	142	6	45.439	1	1	0.999018			GOTERM_CC_DIRECT	GO:0005737~cytoplasm	38	33.9286	0.0467142	9961, 9965, 30061, 150, 6690, 3417, 3957, 79574, 57447, 430, 2887, 216, 218, 113220, 55701, 10397, 55906, 2705, 10083, 23475, 10008, 1644, 79026, 10826, 224, 55512, 57159, 120376, 3784, 1609, 307, 726, 8537, 55679, 10202, 246181, 3309, 84152	106	5634	1.30995	0.999453	0.733413	0.733413
GOTERM_BP_DIRECT	GO:0031667~response to nutrient levels	3	1.81818	0.0495945	2203, 1374, 6690	142	49	8.34593	1	1	0.999018
GOTERM_BP_DIRECT	GO:2001236~regulation of extrinsic apoptotic signaling pathway	2	1.21212	0.0498961	64798, 79370	142	7	38.9477	1	1	0.999018			MF-GSE76092-down
														Category	Term	Count	%	PValue	Genes	List Total	Pop Hits	Fold Enrichment	Bonferroni	Benjamini	FDR
CC-GSE42387-down														GOTERM_MF_DIRECT	GO:0047834~D-threo-aldose 1-dehydrogenase activity	5	4.46429	2.21319e-06	231, 1645, 441282, 57016, 246181	102	18	51.506	0.000637195	0.000637397	0.000615265
Category	Term	Count	%	PValue	Genes	List Total	Pop Hits	Fold Enrichment	Bonferroni	Benjamini	FDR			GOTERM_MF_DIRECT	GO:0016491~oxidoreductase activity	9	8.03571	2.5983e-05	224, 10826, 126, 259, 216, 218, 4128, 10202, 3294	102	223	7.48338	0.00745528	0.0030146	0.00290993
GOTERM_CC_DIRECT	GO:0070062~extracellular exosome	38	23.0303	6.14342e-07	3081, 6275, 8991, 7103, 3485, 1284, 219681, 7380, 6690, 6590, 231, 3816, 2348, 2203, 312, 53841, 1992, 119467, 216, 217, 10158, 5174, 8000, 4582, 8644, 23475, 124220, 1491, 10788, 1644, 563, 255743, 3248, 445, 147798, 1807, 5349, 7429	148	2219	2.38209	0.000108118	0.000108124	0.000106281			GOTERM_MF_DIRECT	GO:0004032~alditol:NADP+ 1-oxidoreductase activity	4	3.57143	3.14021e-05	231, 1645, 441282, 57016	102	12	61.8072	0.00900317	0.0030146	0.00290993
GOTERM_CC_DIRECT	GO:0005886~plasma membrane	64	38.7879	5.65569e-06	8573, 5144, 26996, 115677, 2153, 30061, 1612, 2348, 312, 11145, 11343, 4582, 8501, 6563, 9514, 285489, 58480, 9075, 10788, 57476, 3566, 147798, 80115, 2036, 53833, 3960, 347902, 768, 8416, 5349, 10267, 57715, 54847, 1080, 7103, 8395, 7380, 23149, 771, 2887, 53841, 5753, 55824, 218, 5358, 5174, 8000, 4680, 10083, 727910, 2263, 2261, 10008, 10966, 51196, 80975, 58985, 1001, 3784, 9966, 7429, 2859, …	148	5334	1.66901	0.00099491	0.000497701	0.000489218			GOTERM_MF_DIRECT	GO:0004029~aldehyde dehydrogenase (NAD) activity	4	3.57143	6.41925e-05	224, 216, 217, 218	102	15	49.4458	0.0183182	0.00462186	0.00446138
GOTERM_CC_DIRECT	GO:0005615~extracellular space	31	18.7879	4.12449e-05	8495, 6275, 8991, 9965, 2254, 3485, 1284, 2153, 6590, 231, 312, 1992, 218, 10551, 7033, 7032, 4680, 4582, 124220, 7031, 2217, 563, 3566, 3960, 4016, 85301, 9966, 8416, 57715, 56649, 55959	148	1946	2.2159	0.00723297	0.0024197	0.00237846			GOTERM_MF_DIRECT	GO:0016620~oxidoreductase activity, acting on the aldehyde or oxo group of donors, NAD or NADP as acceptor	4	3.57143	0.000134602	224, 216, 217, 218	102	19	39.0361	0.0380261	0.00775307	0.00748387
GOTERM_CC_DIRECT	GO:0016324~apical plasma membrane	12	7.27273	8.81152e-05	1080, 771, 5174, 4680, 2348, 4582, 8501, 5144, 312, 53841, 3784, 3485	148	378	4.41592	0.0153893	0.00387707	0.00381098			GOTERM_MF_DIRECT	GO:0047655~allyl-alcohol dehydrogenase activity	3	2.67857	0.000168244	231, 441282, 57016	102	4	139.066	0.0473029	0.00807569	0.00779529
GOTERM_CC_DIRECT	GO:0016323~basolateral plasma membrane	9	5.45455	0.000386289	771, 2348, 8573, 3248, 312, 6563, 3784, 768, 30061	148	245	5.10985	0.0657396	0.0135974	0.0133656			GOTERM_MF_DIRECT	GO:0043878~glyceraldehyde-3-phosphate dehydrogenase (NAD+) (non-phosphorylating) activity	3	2.67857	0.000582716	224, 216, 217	102	7	79.4664	0.154537	0.0239746	0.0231422
GOTERM_CC_DIRECT	GO:0005903~brush border	4	2.42424	0.00948883	5174, 53841, 10083, 7429	148	61	9.1214	0.813254	0.27828	0.273536			GOTERM_MF_DIRECT	GO:0001758~retinal dehydrogenase activity	3	2.67857	0.000774249	231, 57016, 216	102	8	69.5331	0.199941	0.024776	0.0239157
GOTERM_CC_DIRECT	GO:0016021~integral component of membrane	52	31.5152	0.0137684	100130933, 8573, 26996, 30061, 54470, 100289255, 2348, 29103, 11145, 135932, 4582, 8501, 130367, 6563, 9514, 3294, 9075, 79962, 196446, 57476, 3566, 147798, 53833, 347902, 768, 5349, 10267, 54847, 1080, 7104, 79152, 7380, 771, 53841, 119467, 55824, 218, 10158, 54979, 1374, 727910, 2263, 2261, 10008, 2217, 80975, 1001, 3784, 745, 9966, 2859, 56649	148	5395	1.34074	0.912846	0.27828	0.273536			GOTERM_MF_DIRECT	GO:0016936~galactoside binding	3	2.67857	0.000774249	3957, 654346, 3960	102	8	69.5331	0.199941	0.024776	0.0239157
GOTERM_CC_DIRECT	GO:0005887~integral component of plasma membrane	19	11.5152	0.0141913	1080, 4582, 8501, 7103, 6563, 9514, 2263, 30061, 2261, 3566, 53841, 58985, 147798, 53833, 9966, 5349, 2859, 57715, 10267	148	1438	1.83792	0.919183	0.27828	0.273536			GOTERM_MF_DIRECT	GO:0072582~17-beta-hydroxysteroid dehydrogenase (NADP+) activity	3	2.67857	0.00211958	1645, 441282, 3294	102	13	42.7896	0.457239	0.0610439	0.0589243
GOTERM_CC_DIRECT	GO:1990794~basolateral part of cell	2	1.21212	0.0142302	10008, 3784	148	2	139.101	0.919742	0.27828	0.273536			GOTERM_MF_DIRECT	GO:0052650~NADP-retinol dehydrogenase activity	3	2.67857	0.00246425	231, 441282, 57016	102	14	39.7332	0.508641	0.0645185	0.0622783
GOTERM_CC_DIRECT	GO:0009986~cell surface	11	6.66667	0.0162176	1080, 10788, 4680, 2348, 7103, 3784, 2263, 8416, 2261, 10267, 55959	148	637	2.40206	0.943736	0.28543	0.280564			GOTERM_MF_DIRECT	GO:0004033~aldo-keto reductase (NADP) activity	3	2.67857	0.00283349	1645, 57016, 246181	102	15	37.0843	0.558335	0.0680037	0.0656425
GOTERM_CC_DIRECT	GO:0031528~microvillus membrane	3	1.81818	0.0193281	5174, 53841, 768	148	30	13.9101	0.967776	0.303337	0.298167			GOTERM_MF_DIRECT	GO:0030246~carbohydrate binding	6	5.35714	0.00457679	3957, 79695, 259, 654346, 3960, 9902	102	202	5.50757	0.733169	0.101393	0.0978729
GOTERM_CC_DIRECT	GO:0016020~membrane	38	23.0303	0.0206821	1080, 65266, 100130933, 8991, 5144, 7104, 1284, 2153, 79370, 30061, 7380, 79152, 100289255, 771, 2348, 1992, 119467, 11343, 10158, 54979, 135932, 4680, 130367, 9514, 1374, 2263, 10008, 79962, 255743, 80975, 57476, 25791, 1001, 3784, 347902, 768, 9966, 56649	148	3739	1.41371	0.974732	0.303337	0.298167			GOTERM_MF_DIRECT	GO:0042802~identical protein binding	18	16.0714	0.00828713	7033, 3081, 9961, 4680, 8495, 23475, 30061, 9075, 3417, 2887, 80781, 79026, 55512, 3158, 9429, 307, 1803, 2705	102	1698	1.9656	0.908976	0.170478	0.164559
GOTERM_CC_DIRECT	GO:0005789~endoplasmic reticulum membrane	15	9.09091	0.0273241	1080, 8501, 130367, 79152, 7380, 3294, 2348, 196446, 57476, 745, 5349, 11145, 11343, 11005, 196410	148	1108	1.88314	0.992372	0.344133	0.338267			GOTERM_MF_DIRECT	GO:0047006~17-alpha,20-alpha-dihydroxypregn-4-en-3-one dehydrogenase activity	2	1.78571	0.0106522	1645, 3294	102	2	185.422	0.954238	0.204523	0.197422
GOTERM_CC_DIRECT	GO:0005576~extracellular region	24	14.5455	0.0273742	7033, 8000, 6275, 9965, 389376, 2254, 3485, 1284, 2153, 2263, 2261, 91461, 7031, 6590, 563, 255743, 1992, 57016, 4016, 85301, 9966, 978, 10551, 11005	148	2119	1.57548	0.992441	0.344133	0.338267			GOTERM_MF_DIRECT	GO:0051287~NAD binding	3	2.67857	0.0149816	3417, 216, 217	102	35	15.8933	0.987059	0.241559	0.233171
GOTERM_CC_DIRECT	GO:0005604~basement membrane	4	2.42424	0.0306517	255743, 8573, 4016, 1284	148	95	5.8569	0.995827	0.359647	0.353517			GOTERM_MF_DIRECT	GO:0008106~alcohol dehydrogenase (NADP+) activity	2	1.78571	0.0159362	57016, 218	102	3	123.614	0.990212	0.241559	0.233171
GOTERM_CC_DIRECT	GO:0030133~transport vesicle	4	2.42424	0.0340331	2348, 389376, 3784, 2261	148	99	5.62026	0.997744	0.374364	0.367983			GOTERM_MF_DIRECT	GO:0018479~benzaldehyde dehydrogenase (NAD+) activity	2	1.78571	0.0159362	216, 218	102	3	123.614	0.990212	0.241559	0.233171
GOTERM_CC_DIRECT	GO:0015629~actin cytoskeleton	6	3.63636	0.0384581	10788, 1612, 8573, 9480, 7429, 3171	148	259	3.22243	0.998994	0.380751	0.374261			GOTERM_MF_DIRECT	GO:0047718~indanol dehydrogenase activity	2	1.78571	0.0159362	1645, 57016	102	3	123.614	0.990212	0.241559	0.233171
GOTERM_CC_DIRECT	GO:0031982~vesicle	5	3.0303	0.0389404	10008, 4582, 8573, 8416, 828	148	178	3.90734	0.999079	0.380751	0.374261			GOTERM_MF_DIRECT	GO:0004030~aldehyde dehydrogenase [NAD(P)+] activity	2	1.78571	0.0264203	217, 218	102	5	74.1686	0.999552	0.362336	0.349755
														GOTERM_MF_DIRECT	GO:0004028~3-chloroallyl aldehyde dehydrogenase activity	2	1.78571	0.0264203	224, 218	102	5	74.1686	0.999552	0.362336	0.349755
MF-GSE42387-down														GOTERM_MF_DIRECT	GO:0047045~testosterone 17-beta-dehydrogenase (NADP+) activity	2	1.78571	0.047058	1645, 441282	102	9	41.2048	0.999999	0.616031	0.594641
Category	Term	Count	%	PValue	Genes	List Total	Pop Hits	Fold Enrichment	Bonferroni	Benjamini	FDR
GOTERM_MF_DIRECT	GO:0001758~retinal dehydrogenase activity	4	2.42424	2.50372e-05	231, 8644, 57016, 216	148	8	63.8953	0.00835247	0.00838745	0.00833737
GOTERM_MF_DIRECT	GO:0042802~identical protein binding	26	15.7576	0.00136712	6273, 3081, 8495, 6275, 26873, 30061, 1612, 2887, 2203, 5753, 978, 10551, 7033, 4680, 1374, 23474, 23475, 2263, 1491, 2261, 9075, 3248, 445, 745, 1807, 7429	148	1698	1.95675	0.367641	0.228993	0.227626
GOTERM_MF_DIRECT	GO:0004032~alditol:NADP+ 1-oxidoreductase activity	3	1.81818	0.00376288	231, 8644, 57016	148	12	31.9476	0.717179	0.39501	0.392652
GOTERM_MF_DIRECT	GO:0052650~NADP-retinol dehydrogenase activity	3	1.81818	0.00513564	231, 8644, 57016	148	14	27.3837	0.821804	0.39501	0.392652
GOTERM_MF_DIRECT	GO:0004029~aldehyde dehydrogenase (NAD) activity	3	1.81818	0.00589567	216, 217, 218	148	15	25.5581	0.862054	0.39501	0.392652
GOTERM_MF_DIRECT	GO:0047834~D-threo-aldose 1-dehydrogenase activity	3	1.81818	0.00846088	231, 8644, 57016	148	18	21.2984	0.94195	0.45026	0.447572
GOTERM_MF_DIRECT	GO:0016620~oxidoreductase activity, acting on the aldehyde or oxo group of donors, NAD or NADP as acceptor	3	1.81818	0.00940841	216, 217, 218	148	19	20.1775	0.957859	0.45026	0.447572
GOTERM_MF_DIRECT	GO:0005509~calcium ion binding	13	7.87879	0.0143198	91860, 6273, 6275, 255743, 312, 53841, 1001, 11199, 5358, 8416, 7429, 55959, 828	148	751	2.21209	0.992028	0.518743	0.515646
GOTERM_MF_DIRECT	GO:0045550~geranylgeranyl reductase activity	2	1.21212	0.0154849	8644, 57016	148	2	127.791	0.994636	0.518743	0.515646
GOTERM_MF_DIRECT	GO:0036130~prostaglandin H2 endoperoxidase reductase activity	2	1.21212	0.0154849	231, 8644	148	2	127.791	0.994636	0.518743	0.515646
GOTERM_MF_DIRECT	GO:0008106~alcohol dehydrogenase (NADP+) activity	2	1.21212	0.0231377	57016, 218	148	3	85.1937	0.999607	0.596242	0.592682
GOTERM_MF_DIRECT	GO:0042015~interleukin-20 binding	2	1.21212	0.0231377	58985, 53833	148	3	85.1937	0.999607	0.596242	0.592682
GOTERM_MF_DIRECT	GO:0018479~benzaldehyde dehydrogenase (NAD+) activity	2	1.21212	0.0231377	216, 218	148	3	85.1937	0.999607	0.596242	0.592682
GOTERM_MF_DIRECT	GO:0051287~NAD binding	3	1.81818	0.0301969	3248, 216, 217	148	35	10.9535	0.999965	0.686338	0.68224
GOTERM_MF_DIRECT	GO:0047655~allyl-alcohol dehydrogenase activity	2	1.21212	0.0307315	231, 57016	148	4	63.8953	0.999971	0.686338	0.68224
GOTERM_MF_DIRECT	GO:0004030~aldehyde dehydrogenase [NAD(P)+] activity	2	1.21212	0.0382667	217, 218	148	5	51.1162	0.999998	0.754079	0.749577
GOTERM_MF_DIRECT	GO:0005007~fibroblast growth factor-activated receptor activity	2	1.21212	0.0382667	2263, 2261	148	5	51.1162	0.999998	0.754079	0.749577

## Sheet: GO-up-regulated DEGs
BP-GSE42387-up										BP-GSE76092-up
Category	Term	Count	%	PValue	Genes					Category	Term	Count	%	PValue	Genes	List Total	Pop Hits		Fold Enrichment	Bonferroni	Benjamini	FDR
GOTERM_BP_DIRECT	GO:0018149~peptide cross-linking	4	4.34783	0.000326116	6707, 6698, 6699, 7052					GOTERM_BP_DIRECT	GO:0007165~signal transduction	22	10.5263	0.00716726	4294, 4791, 6696, 6398, 9590, 8190, 375704, 3491, 22920, 3489, 51561, 885, 3576, 3553, 3575, 27035, 558, 22808, 9308, 51655, 5328, 4856	182	1259		1.8585	0.999937	0.548494	0.546048
GOTERM_BP_DIRECT	GO:0031424~keratinization	5	5.43478	0.000724645	6707, 6698, 6699, 3853, 3854					GOTERM_BP_DIRECT	GO:0045087~innate immune response	16	7.6555	0.000710319	4791, 5266, 11043, 5971, 200316, 9582, 51191, 10406, 3437, 27350, 60489, 51561, 3433, 558, 8638, 56907	182	617		2.75805	0.615464	0.127063	0.126496
GOTERM_BP_DIRECT	GO:0001525~angiogenesis	6	6.52174	0.00513538	4162, 27286, 1464, 83478, 800, 1295					GOTERM_BP_DIRECT	GO:0030154~cell differentiation	13	6.2201	0.0279859	90853, 10272, 4256, 2001, 9260, 8482, 56180, 9021, 10538, 26086, 857, 4603, 4616	182	686		2.01551	1	1	0.99628
GOTERM_BP_DIRECT	GO:0090050~positive regulation of cell migration involved in sprouting angiogenesis	3	3.26087	0.0107915	9982, 27286, 10000					GOTERM_BP_DIRECT	GO:0043066~negative regulation of apoptotic process	12	5.74163	0.00994334	330, 3437, 8835, 4103, 558, 8091, 9021, 51316, 51129, 3491, 22920, 7052	182	520		2.4544	0.999999	0.633705	0.630878
GOTERM_BP_DIRECT	GO:0072331~signal transduction by p53 class mediator	2	2.17391	0.0134237	266740, 4101					GOTERM_BP_DIRECT	GO:0051607~defense response to virus	11	5.26316	6.81944e-05	3437, 27350, 60489, 51561, 3434, 3433, 8638, 200316, 51191, 9582, 9020	182	232		5.0428	0.0876436	0.0229304	0.0228281
GOTERM_BP_DIRECT	GO:1901984~negative regulation of protein acetylation	2	2.17391	0.0266692	266740, 4101					GOTERM_BP_DIRECT	GO:0030335~positive regulation of cell migration	10	4.78469	0.000826527	1437, 5155, 2048, 5420, 3918, 3553, 857, 5328, 8482, 3491	182	262		4.05943	0.671145	0.127063	0.126496
GOTERM_BP_DIRECT	GO:0009410~response to xenobiotic stimulus	5	5.43478	0.0269434	8321, 5019, 7042, 102723547, 389903					GOTERM_BP_DIRECT	GO:0006954~inflammatory response	10	4.78469	0.0161057	4791, 6696, 51561, 5971, 3576, 3553, 27035, 558, 5743, 8482	182	414		2.56901	1	0.833159	0.829443
GOTERM_BP_DIRECT	GO:0035425~autocrine signaling	2	2.17391	0.0310452	8321, 6317					GOTERM_BP_DIRECT	GO:0001525~angiogenesis	9	4.30622	0.00230617	7045, 2048, 3576, 27035, 800, 5743, 857, 4856, 51129	182	247		3.87536	0.955192	0.262973	0.2618
GOTERM_BP_DIRECT	GO:0060395~SMAD protein signal transduction	3	3.26087	0.0345969	121551, 28996, 7042					GOTERM_BP_DIRECT	GO:0010529~negative regulation of transposition	6	2.87081	2.48877e-06	27350, 60489, 90853, 200316, 9582, 4603	182	24		26.5893	0.00334181	0.0033474	0.00333247
GOTERM_BP_DIRECT	GO:0030216~keratinocyte differentiation	3	3.26087	0.0345969	6707, 6698, 6699					GOTERM_BP_DIRECT	GO:0032496~response to lipopolysaccharide	6	2.87081	0.0108366	342979, 3553, 5972, 9590, 5743, 6833	182	142		4.49396	1	0.633705	0.630878
GOTERM_BP_DIRECT	GO:0017185~peptidyl-lysine hydroxylation	2	2.17391	0.0354017	10536, 5352					GOTERM_BP_DIRECT	GO:0030198~extracellular matrix organization	6	2.87081	0.029619	7045, 4791, 27035, 8190, 8515, 3491	182	184		3.46817	1	1	0.99628
GOTERM_BP_DIRECT	GO:0003149~membranous septum morphogenesis	2	2.17391	0.0354017	8321, 7042					GOTERM_BP_DIRECT	GO:0043123~positive regulation of I-kappaB kinase/NF-kappaB signaling	6	2.87081	0.0386349	330, 6398, 11043, 3553, 54602, 9020	182	198		3.22294	1	1	0.99628
GOTERM_BP_DIRECT	GO:0001666~response to hypoxia	4	4.34783	0.035477	5352, 5327, 6649, 7042					GOTERM_BP_DIRECT	GO:0045869~negative regulation of single stranded viral RNA replication via double stranded DNA intermediate	5	2.39234	1.23272e-05	27350, 60489, 8091, 200316, 9582	182	16		33.2366	0.0164434	0.00829001	0.00825303
GOTERM_BP_DIRECT	GO:0030514~negative regulation of BMP signaling pathway	3	3.26087	0.0395971	8321, 22943, 28996					GOTERM_BP_DIRECT	GO:0045071~negative regulation of viral genome replication	5	2.39234	0.000888148	27350, 60489, 3434, 8638, 200316	182	46		11.5606	0.697323	0.127063	0.126496
GOTERM_BP_DIRECT	GO:0045959~negative regulation of complement activation, classical pathway	2	2.17391	0.0397389	725, 1604					GOTERM_BP_DIRECT	GO:0007249~I-kappaB kinase/NF-kappaB signaling	5	2.39234	0.00286646	330, 4791, 5971, 3553, 9020	182	63		8.44104	0.978951	0.296568	0.295245
GOTERM_BP_DIRECT	GO:0008347~glial cell migration	2	2.17391	0.0440568	1464, 7042					GOTERM_BP_DIRECT	GO:0001503~ossification	5	2.39234	0.00734045	6696, 10272, 4256, 10143, 9260	182	82		6.48519	0.99995	0.548494	0.546048
GOTERM_BP_DIRECT	GO:2000117~negative regulation of cysteine-type endopeptidase activity	2	2.17391	0.0440568	1469, 1470					GOTERM_BP_DIRECT	GO:0009615~response to virus	5	2.39234	0.019834	3437, 3434, 3433, 8638, 8091	182	110		4.83442	1	0.988029	0.983622
GOTERM_BP_DIRECT	GO:0010466~negative regulation of peptidase activity	3	3.26087	0.0448532	10406, 6317, 6318					GOTERM_BP_DIRECT	GO:0070383~DNA cytosine deamination	4	1.91388	6.48066e-05	27350, 60489, 200316, 9582	182	9		47.2698	0.0834766	0.0229304	0.0228281
GOTERM_BP_DIRECT	GO:0033234~negative regulation of protein sumoylation	2	2.17391	0.0483555	266740, 4101					GOTERM_BP_DIRECT	GO:0009972~cytidine deamination	4	1.91388	0.000166254	27350, 60489, 200316, 9582	182	12		35.4524	0.200389	0.0372685	0.0371023
										GOTERM_BP_DIRECT	GO:0016554~cytidine to uridine editing	4	1.91388	0.000166254	27350, 60489, 200316, 9582	182	12		35.4524	0.200389	0.0372685	0.0371023
CC-GSE42387-up										GOTERM_BP_DIRECT	GO:0080111~DNA demethylation	4	1.91388	0.000944706	27350, 60489, 200316, 9582	182	21		20.2585	0.719514	0.127063	0.126496
Category	Term	Count	%	PValue	Genes					GOTERM_BP_DIRECT	GO:0002230~positive regulation of defense response to virus by host	4	1.91388	0.00388834	60489, 51561, 79844, 200316	182	34		12.5126	0.9947	0.373558	0.371891
GOTERM_CC_DIRECT	GO:0005737~cytoplasm	32	34.7826	0.048452	9788, 11240, 81706, 28996, 26999, 27286, 387119, 6707, 28951, 83478, 347733, 6649, 5836, 55607, 9732, 4267, 9590, 1470, 4281, 29970, 220, 1469, 57118, 79745, 8835, 10000, 6699, 4478, 6317, 5327, 4778, 6318					GOTERM_BP_DIRECT	GO:0038061~NIK/NF-kappaB signaling	4	1.91388	0.010217	330, 4791, 5971, 9020	182	48		8.8631	0.999999	0.633705	0.630878
GOTERM_CC_DIRECT	GO:0005615~extracellular space	19	20.6522	0.000986505	9982, 22943, 4162, 1295, 1470, 3371, 7042, 1305, 27286, 1469, 10406, 1299, 4478, 6317, 725, 5327, 6649, 6318, 6947					GOTERM_BP_DIRECT	GO:0006469~negative regulation of protein kinase activity	4	1.91388	0.0268584	79007, 2048, 94032, 4616	182	69		6.16563	1	1	0.99628
GOTERM_CC_DIRECT	GO:0005576~extracellular region	18	19.5652	0.00613932	9982, 22943, 4162, 11240, 1295, 3371, 7042, 1305, 10406, 1299, 1464, 6317, 725, 5327, 6649, 1604, 5836, 6947					GOTERM_BP_DIRECT	GO:0032091~negative regulation of protein binding	4	1.91388	0.0332494	5155, 3434, 3433, 857	182	75		5.67238	1	1	0.99628
GOTERM_CC_DIRECT	GO:0070062~extracellular exosome	18	19.5652	0.00960926	219855, 5352, 11240, 115019, 7052, 26999, 220, 6707, 10406, 1464, 4478, 6317, 3853, 5327, 3854, 6649, 1604, 5836					GOTERM_BP_DIRECT	GO:0008217~regulation of blood pressure	4	1.91388	0.0355401	5972, 27035, 6446, 5743	182	77		5.52505	1	1	0.99628
GOTERM_CC_DIRECT	GO:0005925~focal adhesion	9	9.78261	0.000408233	8321, 4162, 1464, 83478, 4267, 9590, 4478, 3371, 7052					GOTERM_BP_DIRECT	GO:0008544~epidermis development	4	1.91388	0.0454912	6707, 3918, 8796, 1474	182	85		5.00504	1	1	0.99628
GOTERM_CC_DIRECT	GO:0009986~cell surface	8	8.69565	0.0171926	8321, 9982, 27286, 1464, 4478, 115019, 5327, 1604					GOTERM_BP_DIRECT	GO:0031915~positive regulation of synaptic plasticity	3	1.43541	0.00234623	2048, 5743, 1627	182	8		39.8839	0.957548	0.262973	0.2618
GOTERM_CC_DIRECT	GO:0005856~cytoskeleton	7	7.6087	0.0197821	26064, 28951, 83478, 800, 9590, 4478, 55607					GOTERM_BP_DIRECT	GO:0035457~cellular response to interferon-alpha	3	1.43541	0.005396	3437, 3433, 558	182	12		26.5893	0.999309	0.483841	0.481683
GOTERM_CC_DIRECT	GO:0005788~endoplasmic reticulum lumen	5	5.43478	0.0393637	1305, 1299, 1295, 3371, 84141					GOTERM_BP_DIRECT	GO:0040015~negative regulation of multicellular organism growth	3	1.43541	0.00633806	154, 8835, 51316	182	13		24.544	0.999807	0.532793	0.530416
GOTERM_CC_DIRECT	GO:0016605~PML body	4	4.34783	0.00996655	266740, 4101, 28996, 4778					GOTERM_BP_DIRECT	GO:0006940~regulation of smooth muscle contraction	3	1.43541	0.0107834	154, 857, 10874	182	17		18.7689	1	0.633705	0.630878
GOTERM_CC_DIRECT	GO:0031982~vesicle	4	4.34783	0.0385943	1469, 4478, 6317, 1470					GOTERM_BP_DIRECT	GO:0046426~negative regulation of JAK-STAT cascade	3	1.43541	0.0107834	8835, 857, 9021	182	17		18.7689	1	0.633705	0.630878
GOTERM_CC_DIRECT	GO:0001533~cornified envelope	3	3.26087	0.0261043	6707, 6698, 6699					GOTERM_BP_DIRECT	GO:0051044~positive regulation of membrane protein ectodomain proteolysis	3	1.43541	0.0120574	29763, 3553, 348	182	18		17.7262	1	0.675717	0.672703
										GOTERM_BP_DIRECT	GO:0043011~myeloid dendritic cell differentiation	3	1.43541	0.0133938	1437, 10538, 5971	182	19		16.7932	1	0.720588	0.717373
MF-GSE42387-up										GOTERM_BP_DIRECT	GO:0048168~regulation of neuronal synaptic plasticity	3	1.43541	0.0209691	2048, 348, 1627	182	24		13.2946	1	1	0.99628
Category	Term	Count	%	PValue	Genes					GOTERM_BP_DIRECT	GO:0010575~positive regulation of vascular endothelial growth factor production	3	1.43541	0.0318669	3553, 27035, 5743	182	30		10.6357	1	1	0.99628
GOTERM_MF_DIRECT	GO:0005515~protein binding	66	71.7391	0.0489968	9982, 25825, 9788, 8091, 3363, 7042, 25945, 102723547, 26999, 27286, 6707, 55243, 83478, 10455, 55607, 6947, 266740, 4101, 11274, 4267, 9590, 1470, 3371, 7052, 1305, 1469, 57118, 256435, 800, 9308, 7447, 11278, 725, 4778, 389903, 7805, 4111, 6698, 28996, 28951, 27345, 83896, 4103, 4105, 3853, 3854, 347733, 6649, 5836, 84141, 8321, 22943, 9732, 1295, 115207, 4281, 29970, 10406, 140462, 26064, 7974…					GOTERM_BP_DIRECT	GO:0018149~peptide cross-linking	3	1.43541	0.0318669	6707, 5266, 7052	182	30		10.6357	1	1	0.99628
GOTERM_MF_DIRECT	GO:0005102~receptor binding	6	6.52174	0.0383643	8321, 27286, 9788, 4478, 5327, 7042					GOTERM_BP_DIRECT	GO:1900745~positive regulation of p38MAPK cascade	3	1.43541	0.0358985	7498, 3553, 4616	182	32		9.97098	1	1	0.99628
GOTERM_MF_DIRECT	GO:0042826~histone deacetylase binding	5	5.43478	0.0028492	266740, 4111, 4101, 4103, 4105					GOTERM_BP_DIRECT	GO:0046676~negative regulation of insulin secretion	3	1.43541	0.0379843	7447, 6833, 4856	182	33		9.66883	1	1	0.99628
GOTERM_MF_DIRECT	GO:0005201~extracellular matrix structural constituent	5	5.43478	0.00372413	1305, 27286, 1299, 1295, 3371					GOTERM_BP_DIRECT	GO:0050873~brown fat cell differentiation	3	1.43541	0.0401152	154, 5743, 51316	182	34		9.38445	1	1	0.99628
GOTERM_MF_DIRECT	GO:0004869~cysteine-type endopeptidase inhibitor activity	4	4.34783	0.000490573	1469, 10406, 6317, 1470					GOTERM_BP_DIRECT	GO:0048469~cell maturation	3	1.43541	0.0467697	5972, 10220, 558	182	37		8.62355	1	1	0.99628
GOTERM_MF_DIRECT	GO:0005200~structural constituent of cytoskeleton	4	4.34783	0.01251	4478, 3853, 347733, 3854					GOTERM_BP_DIRECT	GO:0072331~signal transduction by p53 class mediator	2	0.956938	0.0277918	266740, 4101	182	3		70.9048	1	1	0.99628
GOTERM_MF_DIRECT	GO:0030280~structural constituent of epidermis	3	3.26087	0.0116469	6698, 3853, 3854					GOTERM_BP_DIRECT	GO:2000822~regulation of behavioral fear response	2	0.956938	0.036884	2048, 348	182	4		53.1786	1	1	0.99628
GOTERM_MF_DIRECT	GO:0030020~extracellular matrix structural constituent conferring tensile strength	3	3.26087	0.0149391	1305, 1299, 1295					GOTERM_BP_DIRECT	GO:0045986~negative regulation of smooth muscle contraction	2	0.956938	0.036884	154, 5743	182	4		53.1786	1	1	0.99628
GOTERM_MF_DIRECT	GO:0050839~cell adhesion molecule binding	3	3.26087	0.0393929	55243, 4478, 25945					GOTERM_BP_DIRECT	GO:0016553~base conversion or substitution editing	2	0.956938	0.036884	60489, 200316	182	4		53.1786	1	1	0.99628
										GOTERM_BP_DIRECT	GO:0031622~positive regulation of fever generation	2	0.956938	0.0458916	3553, 5743	182	5		42.5429	1	1	0.99628
										GOTERM_BP_DIRECT	GO:0032534~regulation of microvillus assembly	2	0.956938	0.0458916	5420, 6624	182	5		42.5429	1	1	0.99628
										GOTERM_BP_DIRECT	GO:0032507~maintenance of protein location in cell	2	0.956938	0.0458916	857, 1627	182	5		42.5429	1	1	0.99628
										GOTERM_BP_DIRECT	GO:2000535~regulation of entry of bacterium into host cell	2	0.956938	0.0458916	3576, 857	182	5		42.5429	1	1	0.99628
										CC_GSE76092-up
										Category	Term	Count	%	PValue	Genes	List Total	Pop Hits		Fold Enrichment	Bonferroni	Benjamini
										GOTERM_CC_DIRECT	GO:0005737~cytoplasm	65	31.1005	0.0318983	4294, 5420, 29943, 9582, 6707, 10538, 3437, 51088, 3434, 57664, 3433, 8803, 5778, 6624, 10381, 5155, 4100, 9590, 200316, 56180, 55332, 342979, 2953, 79007, 60489, 29950, 57555, 83544, 5743, 54602, 51655, 9829, 1627, 4856, 4616, 4791, 11043, 9764, 4794, 8796, 81706, 653689, 100505385, 330, 122622, 284716, 59269, 29763, 54498, 6446, 7739, 9454, 5971, 5972, 353116, 51191, 9294, 29970, 27350, 348, 14…	191	5634		1.24353	0.999707	0.79098
										GOTERM_CC_DIRECT	GO:0005576~extracellular region	36	17.2249	0.000473212	7045, 130576, 6696, 5266, 10272, 4256, 1043, 118429, 2051, 93099, 1437, 80326, 2048, 3918, 51561, 3576, 3553, 3575, 51129, 10874, 7077, 5155, 5972, 5950, 80328, 375704, 1291, 3491, 10406, 3489, 885, 348, 10220, 5328, 51316, 4856	191	2119		1.83118	0.112018	0.0481279
										GOTERM_CC_DIRECT	GO:0005615~extracellular space	35	16.7464	0.000206127	100507588, 7045, 6696, 5266, 5420, 6398, 10272, 8190, 93099, 1437, 80326, 3918, 2026, 3576, 3553, 57643, 558, 51129, 7077, 7032, 84171, 5155, 7498, 5972, 5950, 80328, 8482, 1291, 10406, 3489, 885, 348, 10143, 10220, 5328	191	1946		1.93859	0.0504273	0.0481279
										GOTERM_CC_DIRECT	GO:0005794~Golgi apparatus	18	8.61244	0.0329213	6696, 6398, 4794, 80723, 23621, 22920, 154, 6707, 26086, 2048, 3489, 79844, 348, 8869, 54602, 857, 653082, 11237	191	1131		1.71542	0.999776	0.79098
										GOTERM_CC_DIRECT	GO:0043231~intracellular membrane-bounded organelle	16	7.6555	0.0346645	8974, 5420, 80328, 9374, 9020, 1437, 54498, 10220, 558, 5743, 8638, 54602, 9829, 10455, 4856, 1735	191	967		1.78342	0.999857	0.79098
										GOTERM_CC_DIRECT	GO:0048471~perinuclear region of cytoplasm	13	6.2201	0.0404054	6696, 4794, 8796, 56180, 51191, 7052, 6707, 3918, 57608, 54602, 857, 51655, 56907	191	735		1.90641	0.999968	0.845146
										GOTERM_CC_DIRECT	GO:0005788~endoplasmic reticulum lumen	11	5.26316	0.000575234	5155, 6696, 8974, 51561, 10272, 348, 5743, 23621, 121506, 3491, 1291	191	306		3.87464	0.13448	0.0481279
										GOTERM_CC_DIRECT	GO:0031012~extracellular matrix	9	4.30622	0.00286885	7077, 7045, 5266, 4256, 348, 4856, 3491, 1291, 7052	191	259		3.74544	0.513791	0.144017
										GOTERM_CC_DIRECT	GO:0005938~cell cortex	7	3.34928	0.00532125	26086, 2026, 3918, 9590, 857, 6624, 56907	191	172		4.38661	0.737944	0.222605
										GOTERM_CC_DIRECT	GO:0010008~endosome membrane	7	3.34928	0.0328744	154, 79844, 118429, 54602, 23621, 155066, 1735	191	258		2.92441	0.999773	0.79098
										GOTERM_CC_DIRECT	GO:0015629~actin cytoskeleton	7	3.34928	0.0334188	1266, 800, 558, 9260, 6624, 1627, 7739	191	259		2.91312	0.999803	0.79098
										GOTERM_CC_DIRECT	GO:0001533~cornified envelope	5	2.39234	0.00229052	6707, 5266, 8796, 1474, 3872	191	60		8.98211	0.437622	0.14373
										GOTERM_CC_DIRECT	GO:0030895~apolipoprotein B mRNA editing enzyme complex	2	0.956938	0.045306	60489, 200316	191	5		43.1141	0.999991	0.874754
										MF-GSE76092-up
										Category	Term	Count	%	PValue	Genes	List Total	Pop Hits		Fold Enrichment	Bonferroni	Benjamini
										GOTERM_MF_DIRECT	GO:0005515~protein binding	143	68.4211	0.00185516	7681, 4294, 9466, 7045, 5420, 118429, 8091, 9582, 10538, 83637, 51088, 2026, 3872, 8803, 5778, 6624, 51129, 5155, 10381, 4100, 266740, 4101, 5950, 26049, 9590, 3491, 22920, 7052, 55332, 60489, 885, 3489, 644, 29950, 800, 7447, 51655, 1627, 4856, 4616, 389903, 11237, 6890, 4111, 8796, 2051, 201456, 284716, 59269, 2048, 27345, 29763, 1474, 4103, 4105, 51308, 7739, 10874, 7077, 84171, 5210, 5971, 59…	186	12623		1.15192	0.488463	0.167428
										GOTERM_MF_DIRECT	GO:0005102~receptor binding	9	4.30622	0.0475732	80326, 2048, 3489, 3918, 5972, 348, 857, 51129, 10874	186	408		2.243	1	1
										GOTERM_MF_DIRECT	GO:0005178~integrin binding	8	3.82775	0.000943351	7045, 6696, 3553, 8515, 8482, 4856, 3491, 9294	186	158		5.1485	0.288735	0.113517
										GOTERM_MF_DIRECT	GO:0005125~cytokine activity	7	3.34928	0.0116709	1437, 80326, 6696, 51561, 6398, 3553, 10220	186	192		3.70719	0.985563	0.702196
										GOTERM_MF_DIRECT	GO:0042826~histone deacetylase binding	6	2.87081	0.00880475	266740, 4100, 4111, 4101, 4103, 4105	186	129		4.72943	0.958935	0.635703
										GOTERM_MF_DIRECT	GO:0047844~deoxycytidine deaminase activity	4	1.91388	0.000105055	27350, 60489, 200316, 9582	186	10		40.6731	0.0372165	0.0342659
										GOTERM_MF_DIRECT	GO:0004126~cytidine deaminase activity	4	1.91388	0.000189839	27350, 60489, 200316, 9582	186	12		33.8943	0.0662423	0.0342659
										GOTERM_MF_DIRECT	GO:0005518~collagen binding	4	1.91388	0.027937	7045, 5155, 8515, 1291	186	67		6.07061	0.999964	1
										GOTERM_MF_DIRECT	GO:0005520~insulin-like growth factor binding	3	1.43541	0.02104	3489, 4856, 3491	186	23		13.263	0.999536	0.949432
										GOTERM_MF_DIRECT	GO:0050840~extracellular matrix binding	3	1.43541	0.0389591	7045, 6696, 3491	186	32		9.53276	0.999999	1
										GOTERM_MF_DIRECT	GO:0050699~WW domain binding	3	1.43541	0.0412114	158931, 54602, 340543	186	33		9.24389	1	1
										GOTERM_MF_DIRECT	GO:0070320~inward rectifier potassium channel inhibitor activity	2	0.956938	0.0194681	857, 6833	186	2		101.683	0.999173	0.949432
										GOTERM_MF_DIRECT	GO:0031014~troponin T binding	2	0.956938	0.0385592	7134, 7138	186	4		50.8414	0.999999	1
